# Supplementary material for: Participating in a School-Integrated Daily Exercise Program Improves Motor Performance Significantly in School-Children
Source: Int J Environ Res Public Health. 2023 Mar 8;20(6):4764. doi: 10.3390/ijerph20064764 (PMC10048861; doi:10.3390/ijerph20064764)
Supplement: Supplementary file 1 [file ijerph-20-04764-s001.zip]

Archive with 1 entries (1 files):
- ijerph-2186265-supplementary.pdf
